# Supplementary material for: Induced and Evoked Brain Activation Related to the Processing of Onomatopoetic Verbs
Source: Brain Sci. 2022 Apr 6;12(4):481. doi: 10.3390/brainsci12040481 (PMC9029984; doi:10.3390/brainsci12040481)
Supplement: Supplementary file 1 [file brainsci-12-00481-s001.zip]

Archive with 1 entries (1 files):
- brainsci-1618360-supplementary.pdf
